# Supplementary material for: Liver Function in Patients with Long-Term Coronavirus Disease 2019 of up to 20 Months: A Cross-Sectional Study
Source: Int J Environ Res Public Health. 2023 Mar 28;20(7):5281. doi: 10.3390/ijerph20075281 (PMC10094195; doi:10.3390/ijerph20075281)
Supplement: Supplementary file 1 [file ijerph-20-05281-s001.zip]

Archive with 1 entries (1 files):
- ijerph-2244587-supplementary.pdf
